# Supplementary material for: Hospital Length of Stay and Surgery among European Children with Rare Structural Congenital Anomalies—A Population-Based Data Linkage Study
Source: Int J Environ Res Public Health. 2023 Mar 1;20(5):4387. doi: 10.3390/ijerph20054387 (PMC10002318; doi:10.3390/ijerph20054387)
Supplement: Supplementary file 1 [file ijerph-20-04387-s001.zip]

Archive with 1 entries (1 files):
- ijerph-2177349-supplementary.pdf
